# Supplementary material for: Exogenous MnSO4 Improves Productivity of Degenerated Volvariella volvacea by Regulating Antioxidant Activity
Source: J Fungi (Basel). 2024 Nov 27;10(12):825. doi: 10.3390/jof10120825 (PMC11678813; doi:10.3390/jof10120825)
Supplement: Supplementary file 1 [file jof-10-00825-s001.zip]

Archive with 1 entries (1 files):
- jof-3279634-SI.pdf
